# Supplementary material for: Longitudinal Analysis of Rat Gut Microbiome Composition and Fecal Metabolism Markers Following Prolonged Morphine Exposure
Source: Biomolecules. 2026 Mar 18;16(3):460. doi: 10.3390/biom16030460 (PMC13023539; doi:10.3390/biom16030460)
Supplement: Supplementary file 1 [file biomolecules-16-00460-s001.zip]

Archive with 1 entries (1 files):
- biomolecules-4166283-supplementary.pdf
